# Supplementary material for: Validation of loop-mediated isothermal amplification for the detection of Loa loa infection in Chrysops spp in experimental and natural field conditions
Source: Parasit Vectors. 2021 Jan 6;14:19. doi: 10.1186/s13071-020-04506-3 (PMC7788981; doi:10.1186/s13071-020-04506-3)
Supplement: Supplementary file 2 — Additional file 2: Table S2. The Different parasite stages found in the dissected Chrysops flies. [file 13071_2020_4506_MOESM2_ESM.xls]

## Sheet: Sheet1
Project site	No. flies caught and dissected	No. of Parous flies	No. of infected flies	No. infected with L3s only	No. infected with L2s only	No. infected with L1s only	No. infected with L1 and L2s	No. infected with L1 and L3s	No. infected with L2 and L3s	No. infected with L1, L2 and L3s
East non CDTI	2365	612	103	33	8	43	14	5	8	4
East	1861	546	61	22	13	19	4	0	1	0
NW	485	169	17	7	1	4	3	0	1	0
SW 1	2318	469	66	11	16	29	7	0	3	0
SW 2	812	207	10	3	3	4	0	0	0	0
